# Supplementary material for: Predicting mutational routes to new adaptive phenotypes
Source: eLife. 2019 Jan 8;8:e38822. doi: 10.7554/eLife.38822 (PMC6324874; doi:10.7554/eLife.38822)
Supplement: Figure 6—source data 1. [file elife-38822-fig6-data1.xlsx]

## Sheet: Wsp
Genome position	Type	Change	Gene position	Gene locus	Gene symbol	Effect	Comment	Proposed molecular effect
1353597 - 1353602	Deletion	del 6 bp	1328 - 1333	PFLU1219	wspA	In frame del G443 - M444)	No homology
1353112 - 1353195	Deletion	del 84 bp	843 - 926	PFLU1219	wspA	In frame del A281-A308	6 bp GGCCAC homology	methylation site
1353112 - 1353195	Deletion	del 84 bp	843 - 926	PFLU1219	wspA	In frame del A281-A308	6 bp GGCCAC homology	methylation site
1353140 - 1353160	Deletion	del 21 bp	876 - 896	PFLU1219	wspA	In frame del T293 - E299	5 bp ACTGA homology	methylation site
1353140 - 1353160	Deletion	del 21 bp	876 - 896	PFLU1219	wspA	In frame del T293 - E299	5 bp ACTGA homology	methylation site	298.667
1353423	Transversion	A->C	1154	PFLU1219	wspA	N385T		trimer-of-dimer association
1353451	Transversion	A->C	1182	PFLU1219	wspA	E394D		trimer-of-dimer association
1353451	Transversion	A->C	1182	PFLU1219	wspA	E394D		trimer-of-dimer association
1353411	Transition	C->T	1142	PFLU1219	wspA	A381V		trimer-of-dimer association
1353411	Transition	C->T	1142	PFLU1219	wspA	A381V		trimer-of-dimer association
1353528	Transition	C->T	1259	PFLU1219	wspA	A420V		possible trimer-of-dimer association
1353528	Transition	C->T	1259	PFLU1219	wspA	A420V		possible trimer-of-dimer association
1353323	Transition	G->A	1054	PFLU1219	wspA	A352T		possible trimer-of-dimer association
1353323	Transition	G->A	1054	PFLU1219	wspA	A352T		possible trimer-of-dimer association
1353408	Transversion	T->G	1139	PFLU1219	wspA	V380G		trimer-of-dimer association
1355373 - 1355707	Deletion	del 309 bp	973 - 51	PFLU1221	wspC/D	WspC M1-A324 fused to WspD D18-S232	9 bp ACCCTGGCC homology	increase wspC activity
1358267	Transversion	A->C	1916	PFLU1223	wspE	D639A		disrupt phoshorylation site of wspF
1358267	Transversion	A->C	1916	PFLU1223	wspE	D639A		disrupt phoshorylation site of wspF
1358267	Transversion	A->C	1916	PFLU1223	wspE	D639A		disrupt phoshorylation site of wspF
1358267	Transversion	A->C	1916	PFLU1223	wspE	D639A		disrupt phoshorylation site of wspF
1358267	Transversion	A->C	1916	PFLU1223	wspE	D639A		disrupt phoshorylation site of wspF
1358551	Transition	A->G	2200	PFLU1223	wspE	K734E		disrupt phoshorylation site of wspF, dimerization?
1358553	Transversion	A->C	2202	PFLU1223	wspE	K734N		disrupt phoshorylation site of wspF, dimerization?
1358553	Transversion	A->C	2202	PFLU1223	wspE	K734N		disrupt phoshorylation site of wspF, dimerization?
1358553	Transversion	A->C	2202	PFLU1223	wspE	K734N		disrupt phoshorylation site of wspF, dimerization?
1358270	Transition	C->T	1919	PFLU1223	wspE	S640L		disrupt phoshorylation site of wspF
1358266	Transversion	G->T	1915	PFLU1223	wspE	D639Y		disrupt phoshorylation site of wspF
1358279	Transversion	T->A	1928	PFLU1223	wspE	V643E		disrupt phoshorylation site of wspF
1358279	Transversion	T->A	1928	PFLU1223	wspE	V643E		disrupt phoshorylation site of wspF
1358766 - 1358780	Deletion	del 15 bp	151-165	PFLU1224	wspF	In frame del L51- I55	10 bp GGACCTGATC homology	disrupt demethylase activity
1358766 - 1358780	Deletion	del 15 bp	151-165	PFLU1224	wspF	In frame del L51- I55	10 bp GGACCTGATC homology	disrupt demethylase activity
1358810 -1358935	Deletion	del 126 bp	195 - 320	PFLU1224	wspF	In frame del R66 -L107	No homology	disrupt demethylase activity
1359285 - 1359289	Deletion	del 5 bp	670 - 674	PFLU1224	wspF	Frame shift after L223	3 bp GGC homology	disrupt demethylase activity
1359292 - 1359441	Deletion	del 150 bp	677 - 826	PFLU1224	wspF	In frame del T226-G275	3 bp ACC homology	disrupt demethylase activity
1359505	Transition	A->G	890	PFLU1224	wspF	Q297R		disrupt demethylase activity
1358755	Transition	C->T	140	PFLU1224	wspF	P47L		disrupt demethylase activity
1359091	Transition	C->T	476	PFLU1224	wspF	S159L		disrupt demethylase activity
1359171	Transition	C->T	556	PFLU1224	wspF	H186Y		disrupt demethylase activity
1359538	Transition	C->T	923	PFLU1224	wspF	P308L		disrupt demethylase activity
1359423	Transversion	G->C	808	PFLU1224	wspF	G270R		disrupt demethylase activity
1359604	Transversion	T->A	989	PFLU1224	wspF	L331*		disrupt demethylase activity
1360156 - 1360167	Deletion	del 12 bp	481 - 492	PFLU1225	wspR	In frame del N161 - L164	No homology	tetramer association?
1360099	Transversion	C->A	424	PFLU1225	wspR	Q142K		tetramer association?
1360102	Transition	C->T	427	PFLU1225	wspR	R143W		tetramer association?
1360102	Transition	C->T	427	PFLU1225	wspR	R143W		tetramer association?
1360107	Transversion	T->G	432	PFLU1225	wspR	D144E		tetramer association?

## Sheet: Aws
Genome position	Type	Change	Gene position	Gene locus	Gene symbol	Effect	Comment	Proposed molecular effect
5705729	Transversion	A->C	101	PFLU5209	awsO	Q34P		change binding with awsX
5705711	Transversion	A->C	119	PFLU5209	awsO	Q40P		change binding with awsX
5706522	Transition	C->T	575	PFLU5210	awsR	A192V		HAMP linker
5706522	Transition	C->T	575	PFLU5210	awsR	A192V		HAMP linker
5706909	Transition	C->T	188	PFLU5210	awsR	A63V		interaction awsX
5706441	Transversion	A->C	656	PFLU5210	awsR	D219A		HAMP linker
5706937	Transition	C->T	160	PFLU5210	awsR	R54C		interaction awsX
5707018	Transversion	A->C	79	PFLU5210	awsR	T27P		disrupt TM helix
5707018	Transversion	A->C	79	PFLU5210	awsR	T27P		disrupt TM helix
5707018	Transversion	A->C	79	PFLU5210	awsR	T27P		disrupt TM helix
5707018	Transversion	A->C	79	PFLU5210	awsR	T27P		disrupt TM helix
5707018	Transversion	A->C	79	PFLU5210	awsR	T27P		disrupt TM helix
5707018	Transversion	A->C	79	PFLU5210	awsR	T27P		disrupt TM helix
5707018	Transversion	A->C	79	PFLU5210	awsR	T27P		disrupt TM helix
5707018	Transversion	A->C	79	PFLU5210	awsR	T27P		disrupt TM helix
5707018	Transversion	A->C	79	PFLU5210	awsR	T27P		disrupt TM helix
5707574	Transition	C->T	92	PFLU5211	awsX	A31V		disrupt awsX function
5707528-5707566	Deletion	del 39 bp	100-138	PFLU5211	awsX	del P34-A46	10 bp homology CGCCCAGGCG	disrupt awsX function
5707528-5707566	Deletion	del 39 bp	100-138	PFLU5211	awsX	del P34-A46	10 bp homology CGCCCAGGCG	disrupt awsX function
5707460	Transversion	T->G	206	PFLU5211	awsX	L69R		disrupt awsX function
5707405-5707437	Deletion	del 33 bp	229-261	PFLU5211	awsX	del Y77-Q87	6 bp homology ACCCAG	disrupt awsX function
5707405-5707437	Deletion	del 33 bp	229-261	PFLU5211	awsX	del Y77-Q87	6 bp homology ACCCAG	disrupt awsX function
5707405-5707437	Deletion	del 33 bp	229-261	PFLU5211	awsX	del Y77-Q87	6 bp homology ACCCAG	disrupt awsX function
5707405-5707437	Deletion	del 33 bp	229-261	PFLU5211	awsX	del Y77-Q87	6 bp homology ACCCAG	disrupt awsX function
5707405-5707437	Deletion	del 33 bp	229-261	PFLU5211	awsX	del Y77-Q87	6 bp homology ACCCAG	disrupt awsX function
5707405-5707437	Deletion	del 33 bp	229-261	PFLU5211	awsX	del Y77-Q87	6 bp homology ACCCAG	disrupt awsX function
5707405-5707437	Deletion	del 33 bp	229-261	PFLU5211	awsX	del Y77-Q87	6 bp homology ACCCAG	disrupt awsX function
5707405-5707437	Deletion	del 33 bp	229-261	PFLU5211	awsX	del Y77-Q87	6 bp homology ACCCAG	disrupt awsX function
5707405-5707437	Deletion	del 33 bp	229-261	PFLU5211	awsX	del Y77-Q87	6 bp homology ACCCAG	disrupt awsX function
5707405-5707437	Deletion	del 33 bp	229-261	PFLU5211	awsX	del Y77-Q87	6 bp homology ACCCAG	disrupt awsX function
5707405-5707437	Deletion	del 33 bp	229-261	PFLU5211	awsX	del Y77-Q87	6 bp homology ACCCAG	disrupt awsX function
5707405-5707437	Deletion	del 33 bp	229-261	PFLU5211	awsX	del Y77-Q87	6 bp homology ACCCAG	disrupt awsX function
5707405-5707437	Deletion	del 33 bp	229-261	PFLU5211	awsX	del Y77-Q87	6 bp homology ACCCAG	disrupt awsX function
5707405-5707437	Deletion	del 33 bp	229-261	PFLU5211	awsX	del Y77-Q87	6 bp homology ACCCAG	disrupt awsX function
5707405-5707437	Deletion	del 33 bp	229-261	PFLU5211	awsX	del Y77-Q87	6 bp homology ACCCAG	disrupt awsX function
5707405-5707437	Deletion	del 33 bp	229-261	PFLU5211	awsX	del Y77-Q87	6 bp homology ACCCAG	disrupt awsX function
5707405-5707437	Deletion	del 33 bp	229-261	PFLU5211	awsX	del Y77-Q87	6 bp homology ACCCAG	disrupt awsX function
5707405-5707437	Deletion	del 33 bp	229-261	PFLU5211	awsX	del Y77-Q87	6 bp homology ACCCAG	disrupt awsX function
5707405-5707437	Deletion	del 33 bp	229-261	PFLU5211	awsX	del Y77-Q87	6 bp homology ACCCAG	disrupt awsX function
5707405-5707437	Deletion	del 33 bp	229-261	PFLU5211	awsX	del Y77-Q87	6 bp homology ACCCAG	disrupt awsX function
5707262	Transversion	T->G	404	PFLU5211	awsX	L135R		disrupt awsX function

## Sheet: Mws
Genome position	Type	Change	Gene position	Gene locus	Gene symbol	Effect	Comment	Proposed molecular effect
5857733-5857741	Deletion	del 9 bp	3071-3079	PFLU5329	mwsR	del R1024 - E1026	8 bp homology CCTGGAGC	Disruption of interaction between GGDEF and EAL domain
5857733-5857741	Deletion	del 9 bp	3071-3079	PFLU5329	mwsR	del R1024 - E1026	8 bp homology CCTGGAGC	Disruption of interaction between GGDEF and EAL domain
5857733-5857741	Deletion	del 9 bp	3071-3079	PFLU5329	mwsR	del R1024 - E1026	8 bp homology CCTGGAGC	Disruption of interaction between GGDEF and EAL domain
5857733-5857741	Deletion	del 9 bp	3071-3079	PFLU5329	mwsR	del R1024 - E1026	8 bp homology CCTGGAGC	Disruption of interaction between GGDEF and EAL domain
5857733-5857741	Deletion	del 9 bp	3071-3079	PFLU5329	mwsR	del R1024 - E1026	8 bp homology CCTGGAGC	Disruption of interaction between GGDEF and EAL domain
5857733-5857741	Deletion	del 9 bp	3071-3079	PFLU5329	mwsR	del R1024 - E1026	8 bp homology CCTGGAGC	Disruption of interaction between GGDEF and EAL domain
5857733-5857741	Deletion	del 9 bp	3071-3079	PFLU5329	mwsR	del R1024 - E1026	8 bp homology CCTGGAGC	Disruption of interaction between GGDEF and EAL domain
5857733-5857741	Deletion	del 9 bp	3071-3079	PFLU5329	mwsR	del R1024 - E1026	8 bp homology CCTGGAGC	Disruption of interaction between GGDEF and EAL domain
5857733-5857741	Deletion	del 9 bp	3071-3079	PFLU5329	mwsR	del R1024 - E1026	8 bp homology CCTGGAGC	Disruption of interaction between GGDEF and EAL domain
5857733-5857741	Deletion	del 9 bp	3071-3079	PFLU5329	mwsR	del R1024 - E1026	8 bp homology CCTGGAGC	Disruption of interaction between GGDEF and EAL domain
5857733-5857741	Deletion	del 9 bp	3071-3079	PFLU5329	mwsR	del R1024 - E1026	8 bp homology CCTGGAGC	Disruption of interaction between GGDEF and EAL domain
A5857192C	Transversion	A->C	A2530C	PFLU5329	mwsR	I844L
C5857598/ C5857599	Insertion	duplication 24 bp	2937-2959	PFLU5329	mwsR	dup I978-G985		Disruption of interaction between GGDEF and EAL domain
G5857440A	Transition	G->A	G2778A	PFLU5329	mwsR	M926I
G5857440A	Transition	G->A	G2778A	PFLU5329	mwsR	M926I
G5857440A	Transition	G->A	G2778A	PFLU5329	mwsR	M926I
G5857638A	Transition	G->A	G2976A	PFLU5329	mwsR	M992I
G5857909A	Transition	G->A	G3247A	PFLU5329	mwsR	E1083K		Disruption of interaction between GGDEF and EAL domain
